# Supplementary material for: Glycyrrhizic Acid for COVID-19: Findings of Targeting Pivotal Inflammatory Pathways Triggered by SARS-CoV-2
Source: Front Pharmacol. 2021 Jun 9;12:631206. doi: 10.3389/fphar.2021.631206 (PMC8223069; doi:10.3389/fphar.2021.631206)
Supplement: SUPPLEMENTARY TABLE 1 — GA targets from five databases. [file Table1.xls]

## Sheet: all
AAK1
ABCA2
ABHD8
ABI3BP
ABO
ACACB
ACE
ACE2
ACKR3
ACLY
ACOT7
ACPP
ACSM3
ADAM12
ADAM22
ADAMTS17
ADAMTS6
ADARB1
ADH1B
ADH1C
ADH5
ADK
ADRA1A
ADRA1D
ADRA2A
ADRA2B
ADRA2C
ADRB1
ADRB2
ADRB3
AFF2
AFMID
AGXT
AHCTF1
AHCY
AHSP
AKAP4
AKAP8L
AKIRIN1
AKR1B1
AKR1C1
AKR1C2
AKR1C3
ALAD
ALB
ALDH2
ALDH7A1
ALDOA
AMD1
AMDHD2
AMIGO2
AMY1B
AMY2A
ANG
ANK1
ANKRD10
ANKRD20A4
ANXA5
APBA2
APCS
APLP1
APLP2
APOA2
AQP1
AQP3
AQP4
AR
ARF1
ARF4
ARHGAP1
ARHGEF37
ARID4B
ARIH2
ARL15
ARL5A
ARL8A
ARSA
ARTN
ASB4
ASUN
ATAD2
ATAD5
ATG2B
ATIC
ATOX1
ATP11A
ATP1A1
ATP2C1
ATP5E
ATXN3L
AURKA
AURKAIP1
AZGP1
B3GALT1
B3GALTL
B3GAT3
BACE1
BACE2
BAG1
BAI3
BAIAP3
BBOX1
BCAT2
BCHE
BCL2L1
BDH2
BET1L
BIN1
BIVM
BLVRA
BLVRB
BMP2
BMP6
BMP7
BRSK2
BSN
BST1
BTBD2
BTRC
C11orf88
C14orf119
C16orf70
C19orf73
C1orf43
C1R
C1S
C20orf62
C2orf81
C4orf46
C7orf26
C8B
C8G
C8orf46
C9orf16
C9orf85
CA1
CA12
CA2
CABYR
CACNA1B
CACNA1E
CACNB1
CACNB2
CACNG2
CALB1
CAMK2A
CARF
CASP1
CASP3
CASP6
CASP7
CASP8
CASR
CASS4
CAT
CBR1
CBR3
CBR4
CCAR1
CCBL1
CCDC108
CCDC168
CCL24
CCNA2
CCND3
CCNT1
CCNT2
CCR2
CCR4
CCR9
CCSAP
CD163
CD180
CD22
CD3D
CD46
CD48
CD79A
CDA
CDADC1
CDC14B
CDC42
CDH12
CDH22
CDH26
CDHR5
CDK2
CDK7
CDKL1
CDKN2A
CDKN2D
CDX4
CEACAM1
CEACAM21
CELA3A
CENPM
CEP57L1
CEP85
CES1
CETN2
CFB
CFD
CFH
CFTR
CHD9
CHEK1
CHI3L2
CHIA
CHIT1
CHRDL1
CHRM2
CHRM5
CIRH1A
CLC
CLCN2
CLDN8
CLEC14A
CLEC1B
CLEC2B
CLIP2
CLUL1
CMA1
CNN2
CNR1
CNTN5
CNTNAP3
CNTNAP4
COL13A1
COL14A1
COL16A1
COL19A1
COL6A5
COMP
COQ10A
COQ9
CORIN
COX7B2
CPB1
CPLX2
CPNE4
CR1
CRABP2
CRAT
CREG1
CRISP1
CRTAM
CRYBA1
CSF2RB
CSNK1G2
CSNK2A1
CTSB
CTSD
CTSG
CTSK
CTSS
CTSV
CUL1
CX3CL1
CXCR3
CXXC4
CYP11B1
CYP17A1
CYP1A2
CYP2C8
CYP2C9
CYP2D6
CYP2E1
CYP4A11
CYTH1
CYTH3
CYTL1
DACH1
DAPK1
DAPL1
DBX2
DCAF10
DCBLD2
DCK
DCLK2
DDI1
DDX11
DDX41
DDX51
DDX6
DECR1
DECR2
DEFB104B
DGCR2
DHFR
DHODH
DHRS1
DHRS12
DHRS13
DHRS2
DHRS3
DHRS4
DHRS4L2
DHRS7B
DHRS7C
DHRSX
DIS3L2
DISP2
DKK3
DKK4
DLGAP2
DLST
DLX2
DMTF1
DNAH9
DNAJC1
DNAJC15
DNM1
DNMT1
DNMT3B
DOT1L
DPEP1
DPF1
DPP4
DPYSL4
DRD1
DRD2
DRD3
DST
DTYMK
DUSP5
DUSP6
DZIP1
EEA1
EFHC2
EGFL6
EGFR
EIF2B1
EIF3D
ELAVL1
ELL
ELL2
EMB
EMC2
EMILIN2
EMR3
EMX1
ENAH
ENO2
ENPP4
ENSG00000142539
ENSG00000244255
ENSG00000259288
ENSP00000470087
EPB41L1
EPHA2
EPHB1
EPHB4
EPHX2
EPHX3
EPSTI1
EPX
ERF
ESF1
ESR1
ESR2
ESRRG
EVI2A
F10
F2
F2RL1
F7
FABP3
FABP4
FABP5
FABP6
FABP7
FAM101B
FAM120A
FAM134B
FAM166A
FAM198A
FAM47E
FAM71C
FAM9B
FAP
FARS2
FASLG
FCAR
FDFT1
FDX1
FGF1
FGF10
FGF16
FGF17
FGF18
FGFBP1
FGFR1
FGFR2
FKBP1A
FKRP
FN1
FNDC8
FNTA
FOLH1
FUK
FURIN
FUS
FXYD7
GALE
GALK1
GALR2
GAR1
GART
GAS1
GATA3
GATA6
GATM
GBA
GBX1
GC
GCDH
GCNT2
GCNT3
GDNF
GEMIN5
GFAP
GGPS1
GH1
GH2
GHRH
GIGYF1
GINS4
GJA1
GJA9
GLI1
GLIPR1
GLO1
GLRA1
GLRA2
GLS
GMPPA
GMPR
GNPDA2
GOLGA7B
GOLGA8B
GOLGA8G
GPC5
GPER1
GPI
GPR123
GPR29
GPR65
GPR97
GRB2
GSC2
GSK3A
GSK3B
GSR
GSTA1
GSTM1
GSTP1
GSTT2B
GTDC1
GYPC
HACE1
HADH
HAGH
HBE1
HCK
HCRT
HDAC8
HDAC9
HELQ
HGF
HIPK3
HIST1H1B
HK1
HLA-A
HMGCR
HMX1
HNF4G
HNMT
HOXA11
HOXA2
HPGD
HPGDS
HRASLS2
HSD11B1
HSD11B1L
HSD11B2
HSD17B1
HSD17B11
HSD17B13
HSD17B14
HSD17B8
HSD3B2
HSDL1
HSDL2
HSF4
HSP90AA1
HSPA8
HSPB11
HTR1B
HTR2A
HTR2B
HTR2C
HTR5A
HTR6
HTR7
HUS1B
HUWE1
HYDIN
IBA57
ICA1
ICAM1
ICAM2
ICOS
IDO1
IFT74
IGF1
IGF1R
IGFBP6
IKZF3
IL18R1
IL1RL2
IL2
IL4
IL7
IL7R
IMPA2
IMPDH1
IMPDH2
INPP5J
INS
INSL6
INSR
ISG20
ITGA2B
ITGA2B
ITGAL
ITGAV
ITGBL1
ITIH2
ITIH5
ITK
ITPR2
JAKMIP3
JAM2
JPH3
JUN
KANK1
KANK3
KCNA3
KCNA4
KCND3
KCNJ10
KDR
KEAP1
KIAA0087
KIAA1109
KIAA1407
KIF11
KIF13A
KIF27
KIF2A
KIF5C
KIR3DL1
KIT
KLF8
KLHL35
KLHL41
KLHL9
KLK2
KMT2A
KRT7
LAMC2
LAMP5
LARP4B
LCN2
LCP1
LDB2
LDHB
LGALS2
LGALS7B
LILRA4
LILRB2
LIPC
LIPE
LIPG
LMAN1
LONRF1
LPCAT2
LPIN2
LPPR4
LRRC4C
LRRN3
LRTOMT
LSMEM1
LSS
LTA4H
LTB4R
LTF
LY96
LYRM5
LYZ
LZTR1
MAF
MAGI2
MAN1A1
MAN2A2
MAOB
MAP1A
MAP3K4
MAP3K7
MAP4K4
MAPK1
MAPK10
MAPK12
MAPK14
MAPK3
MAPK8
MAPKAPK2
MAPRE3
MAT1A
MBL2
MBLAC2
MCM3AP
MDFI
MDM2
ME2
MED16
MED24
MERTK
MET
METAP1
METAP2
MFNG
MFSD12
MFSD7
MGAT4C
MIEN1
MIF
MME
MMP12
MMP13
MMP2
MMP3
MMP7
MMP8
MMP9
MMRN1
MNT
MOAP1
MORC1
MPHOSPH8
MPV17L
MRPL53
MRPL9
MRPS33
MRRF
MS4A1
MSLN
MTAP
MTERF3
MTHFD1
MTIF2
MTMR12
MTMR6
MTO1
MTRR
MUC4
MXRA8
MYCT1
MYO7A
MYOM1
MYOZ2
MYRF
N4BP1
NADK
NCAM1
NCS1
NDUFAF7
NDUFB7
NDUFC2
NEK10
NENF
NFU1
NFX1
NHLH1
NHLH2
NIPSNAP3B
NKX2-1
NLRP1
NMNAT1
NNT
NOP16
NOS1
NOS2
NOS3
NOTCH3
NOVA2
NPC1
NPFF
NPFFR1
NPHS1
NPRL2
NPY2R
NR1H2
NR1H4
NR1I3
NR3C1
NR3C2
NR4A3
NRAS
NTF3
NTRK2
NUP188
NUTM2D
OAT
OBSL1
OCM
OMA1
OPCML
OR2J3
OR5P2
OR6A2
ORC6
OTC
P2RX4
P2RY10
PAG1
PAH
PAK1IP1
PAK2
PAPOLB
PARP1
PATE1
PAX1
PAX2
PCDHB4
PCK1
PCP4
PCSK2
PDE3B
PDE4A
PDE4B
PDE4D
PDE4DIP
PDE5A
PDE6A
PDHB
PDK4
PDPK1
PDPN
PDYN
PDZD11
PDZD2
PECR
PEX12
PGF
PGLYRP1
PGR
PHC3
PHF2
PHF8
PI15
PIDD1
PIEZO2
PIK3AP1
PIK3C2A
PIK3R1
PITPNA
PKIA
PKN2
PLA2G16
PLA2G2A
PLA2G3
PLA2G5
PLA2R1
PLAU
PLCE1
PLCL1
PLEKHA4
PLEKHB1
PLEKHB2
PLG
PLK1
PLVAP
PLXNA1
PNMA3
PNMT
PNP
PNPLA6
PNPO
POFUT1
POP4
POR
POSTN
PPARA
PPARG
PPARGC1A
PPBP
PPCDC
PPIA
PPID
PPIL2
PPM1A
PPM1B
PPP1R18
PPP1R2
PPP2CB
PPP2R5A
PPP5C
PRAME
PRDX5
PRKAB1
PRKACG
PRKCA
PRKCB
PRKCD
PRKCH
PRKCQ
PRKDC
PRKG2
PRMT8
PRND
PROP1
PRSS3P2
PSAP
PSEN2
PSG9
PSMB5
PSMB8
PSMD14
PSME2
PSPH
PSTPIP1
PTAFR
PTGDR
PTGDR2
PTGER1
PTGER2
PTGER3
PTGER4
PTGFR
PTGIR
PTGS2
PTK2B
PTPA
PTPN1
PTPN11
PTPN22
PTPRC
PVALB
PWP1
PYGL
QPCT
R3HDML
RAB11A
RAB18
RAB3C
RAB40AL
RAB5A
RAC1
RAC2
RAG1
RAI2
RAPGEF2
RARG
RASL12
RASSF8
RBM15
RBM3
RBMS3
RBMX
RBP4
RC3H1
RDH10
RDH11
RDH12
RDH13
RDH14
RDH8
REG1A
REG4
REN
RGS5
RHOJ
RIMS1
RIN3
RIT2
RLN1
RLTPR
RMDN3
RNASE2
RNASE3
RNASEL
RNF207
RNF32
RNF40
ROR2
RORA
RORB
RORC
RPL12
RPS12
RRM1
RRP8
RSBN1L
RSPH3
RTN4R
RUNX3
RXRA
S1PR1
S1PR3
S1PR4
S1PR5
SAMD4A
SBNO1
SCFD1
SCGN
SCYL3
SDR16C5
SEC14L2
SELE
SELP
SEMA4D
SENP8
SEPT2
SERHL2
SERPINA1
SERPINA6
SERPINB2
SERPINB3
SERPINB4
SERPINE2
SERTM1
SETD9
SFTPB
SGCD
SGCG
SGIP1
SGK494
SHBG
SIGLEC1
SIGLEC6
SIGLEC8
SIK2
SIM2
SIRT1
SIRT5
SLC11A2
SLC12A3
SLC13A1
SLC14A1
SLC15A1
SLC18A1
SLC1A7
SLC25A4
SLC2A3
SLC2A4
SLC2A5
SLC30A10
SLC30A6
SLC34A1
SLC35E3
SLC38A4
SLC39A5
SLC4A3
SLC4A8
SLC6A16
SLC6A4
SLC7A11
SLC7A6
SLC9A2
SLC9B1
SLFN12
SMAD7
SMPX
SNN
SNRPA
SOBP
SOCS3
SOD2
SORBS2
SORD
SOX17
SP140
SP5
SPAG8
SPG21
SPRED2
SPTBN1
SPTLC3
SQLE
SRC
SRR
ST14
STARD13
STAT3
STK24
STOM
STS
SULT2A1
SULT2B1
SUPT20H
SYCE1L
SYCE2
SYK
SYN1
SYN3
SYNE2
SYP
TAOK3
TATDN1
TBXAS1
TCF4
TGFBR1
TGFBR2
TGM1
TGM3
THADA
THAP3
THPO
THRA
THRAP3
THRB
THY1
TIAL1
TIMP3
TKTL1
TLL2
TLR2
TLR9
TMEM126B
TMEM154
TMEM212
TMEM216
TMEM220
TMEM56
TMEM67
TMOD3
TMPRSS9
TNFAIP6
TNFSF8
TNK2
TNNC1
TNNI3
TOMM70A
TP53TG5
TP63
TPD52L3
TPI1
TPSB2
TRA2A
TRAPPC3
TRAT1
TRDMT1
TREH
TREM1
TRIM2
TRIM23
TRIM31
TRIM65
TRPC4
TSC2
TSC22D2
TSPAN8
TTC19
TTC30A
TTPA
TTR
TTYH2
TUBAL3
TXNDC17
TYMP
TYMS
TYW3
UBAP1
UBE2E2
UBE2H
UBE2N
UCK2
UGT8
UMPS
UNC119
UNC5C
UPK1B
VAC14
VAMP3
VASN
VENTX
VIP
VIPR2
VPS53
VWF
WAS
WDR37
WDR44
WDR78
XCL1
YTHDF1
YTHDF3
YWHAE
ZAP70
ZBTB16
ZBTB44
ZBTB46
ZC3H11A
ZC3H15
ZCCHC24
ZCCHC4
ZMYM1
ZMYM2
ZNF17
ZNF181
ZNF226
ZNF320
ZNF322
ZNF33B
ZNF347
ZNF391
ZNF43
ZNF442
ZNF528
ZNF660
ZNF674
ZNF680
ZNF729
ZNF746
ZNF771

## Sheet: GSE 85871
SUPT20H
CCR9
OBSL1
NENF
LAMP5
SFTPB
MS4A1
SGCD
IGF1
CFH
TUBAL3
LARP4B
IL7
CYTL1
B3GALT1
TPSB2
TIAL1
FASLG
XCL1
SPTLC3
ZC3H15
SLC2A3
PAX2
MYOM1
RPS12
LILRB2
PSTPIP1
CORIN
SLC30A6
PDE4A
POSTN
AQP4
IL7R
PLA2G5
PPARGC1A
PPP1R2
SYN1
GLIPR1
NOTCH3
LAMC2
NPRL2
LDB2
BRSK2
TREH
EPB41L1
CDKN2D
SERPINB3
AKAP4
LILRA4
ANK1
CYP11B1
ACSM3
SLC30A10
FGF16
S1PR4
HNMT
RASSF8
SLC4A3
BBOX1
CYTH3
MYOZ2
GH1
PLVAP
FGFBP1
ACACB
ADAM22
UGT8
EGFL6
NOVA2
CHRM2
FXYD7
HMX1
PAK2
DPYSL4
MFSD7
DST
FURIN
DACH1
CD163
EPX
EPHB1
PDYN
TNFSF8
PSG9
ABCA2
THPO
NTF3
FKRP
AQP1
SLC1A7
DLX2
KCNA4
CRYBA1
MGAT4C
KLHL41
SLFN12
MERTK
IL18R1
BTRC
DPF1
UNC119
PDE4B
ITIH2
NHLH2
CLIP2
BMP6
CDC14B
GHRH
ADAMTS6
GPR65
MED24
INSL6
SLC6A4
OR2J3
TP53TG5
HSD3B2
ROR2
PDE6A
KANK3
KCNJ10
PHF2
ZNF674
TP63
SLC35E3
CAMK2A
HTR2B
PRND
CYP2E1
SERPINB4
COMP
VIP
SLC2A4
CFTR
SYP
FGF17
ZBTB16
C19orf73
NADK
CXXC4
TNFAIP6
VWF
PTGS2
CEACAM1
GALR2
SP140
PLA2R1
MYRF
C7orf26
JAM2
CACNB2
EMILIN2
THY1
PRKACG
SYCE1L
MBL2
CDX4
CCNT2
ITIH5
IL1RL2
CDH12
HSF4
MAT1A
SLC34A1
CEP85
OPCML
CD79A
FARS2
ADRB3
PSMB8
CASS4
KCND3
RGS5
CYTH1
ITGA2B
PTK2B
SLC9A2
PRKDC
RAI2
HGF
HTR5A
SIGLEC6
APLP2
GMPR
BAI3
HUWE1
VPS53
THAP3
MMRN1
SCGN
AKAP8L
PHC3
ICOS
TRAT1
SLC6A16
CSF2RB
HCRT
CYP4A11
TGM1
DCLK2
PDK4
CCR4
CXCR3
AHSP
TKTL1
NPFFR1
CR1
KRT7
NKX2-1
MXRA8
F2
CALB1
BAIAP3
CEACAM21
JPH3
PIDD1
TRIM31
SPTBN1
MED16
TSC2
SLC11A2
EMR3
PTGDR2
PRSS3P2
COL19A1
SLC2A5
CLEC2B
GAS1
CDHR5
ELL2
MAGI2
DLGAP2
FAM120A
UNC5C
MAP1A
GBX1
KLHL35
ADAM12
HBE1
AGXT
CNR1
DGCR2
DZIP1
GYPC
NFX1
NUP188
SERHL2
PI15
SLC12A3
GPR97
LIPE
CPLX2
AAK1
SLC18A1
PLEKHB1
RIT2
INS
CRISP1
ZCCHC4
BSN
CYP2D6
UPK1B
CHIA
CLDN8
MFNG
SNN
BLVRA
PRKCQ
GCNT3
RRP8
VENTX
VIPR2
PAPOLB
SOCS3
NHLH1
CD180
C16orf70
HOXA11
LMAN1
NR4A3
SIGLEC8
ITGBL1
PCSK2
FGF18
SORBS2
PLA2G3
RAB40AL
MAF
TRPC4
ARTN
GH2
GPR29
HOXA2
DDX11
AFF2
EPHX3
WDR78
P2RY10
CACNB1
RAG1
STK24
CACNG2
ZNF391
RAPGEF2
NPY2R
ICAM1
SLC13A1
SOX17
PDZD2
CHI3L2
ZNF771
SIM2
MSLN
SPRED2
CDKL1
DKK4
PGLYRP1
ADARB1
NPFF
DNM1
APLP1
CNTN5
ITPR2
COL13A1
FN1
MAPRE3
SAMD4A
TSPAN8
MORC1
SERPINB2
BIN1
SIK2
LRRN3
PNMA3
S1PR1
IKZF3
GFAP
CCR2
COL14A1
CDADC1
PTGER1
C9orf16
EMX1
RUNX3
NLRP1
SLC14A1
KIAA0087
NTRK2
IBA57
SLC38A4
GCNT2
SLC7A11
PLCE1
CFB
DKK3
HTR7
PHF8
CLUL1
MYO7A
SIGLEC1
C8B
PDPN
CX3CL1
PRMT8
KLK2

## Sheet: GSE 67504
CNN2
MIEN1
PGF
CLCN2
HPGD
SYN3
TMEM216
SYNE2
ALDH7A1
GTDC1
FNDC8
CYP1A2
CNTNAP3
CHRDL1
TMEM126B
GSC2
PAG1
ARL8A
DCAF10
RBMX
SYCE2
LY96
RNF32
HRASLS2
PLEKHB2
SLC4A8
TRA2A
ZNF320
HIPK3
C1orf43
MTERF3
EPSTI1
MAP4K4
COL6A5
CCAR1
DEFB104B
ATAD2
PEX12
FAM71C
TATDN1
RHOJ
SMPX
NFU1
NCAM1
ACOT7
WDR37
NRAS
PNPLA6
SEPT2
IFT74
PDE4DIP
CLEC14A
P2RX4
ATP5E
CFTR
GINS4
ADRA1A
PPID
FUS
HDAC9
RASL12
C20orf62
NUTM2D
SOBP
ANKRD20A4
TIMP3
FUK
FAM47E
YWHAE
ATP2C1
ZNF322
POFUT1
MRRF
GIGYF1
C4orf46
CPNE4
TSC22D2
FDFT1
MDFI
ZC3H11A
WDR44
PRAME
LONRF1
ENSG00000142539
PSMB5
PIEZO2
MED24
SGCG
GATA3
PPP2CB
GMPPA
TMEM220
FAM134B
SLC15A1
MPHOSPH8
ERF
ARL15
DISP2
PPIL2
NOP16
PIK3AP1
ENPP4
TCF4
YTHDF3
LSMEM1
DDX51
RNF40
ZNF181
TRDMT1
SPG21
KANK1
DCBLD2
SLC25A4
LRRC4C
MAGI2
ENAH
COX7B2
TLL2
MRPL9
CUL1
TNNI3
N4BP1
CCSAP
PLA2G5
CLEC1B
UBE2N
MAP3K7
C9orf85
ATP11A
STOM
HYDIN
OR5P2
TAOK3
ZMYM1
CIRH1A
PAK1IP1
PRKG2
TRIM65
MTMR12
MTMR6
PSMD14
ACKR3
EFHC2
TRIM2
GEMIN5
TPD52L3
TTYH2
BTBD2
ZNF680
NPHS1
PKN2
REG4
GOLGA8G
KIF2A
SLC9B1
FAM101B
RBM15
CACNA1E
EIF3D
EMC2
MAP3K4
PPP1R18
SMAD7
ARHGEF37
YTHDF1
GPR97
PLEKHB2
PIK3C2A
RMDN3
ZNF746
GAR1
DNAJC15
MFSD12
UBE2H
DMTF1
C8orf46
ORC6
PLEKHA4
ABI3BP
ARID4B
DDI1
CDH26
ATAD5
MAN1A1
GOLGA8B
DAPL1
GPC5
CD3D
MNT
IL4
THADA
CELA3A
AMDHD2
PWP1
TTC19
SERTM1
ZNF43
MPV17L
KIR3DL1
MOAP1
CETN2
RC3H1
ELL
LCP1
MRPS33
SERPINE2
SLC18A1
INPP5J
EMB
ZNF17
OR6A2
TMEM154
AFMID
SLC39A5
CDKN2A
CARF
CD48
EVI2A
ZCCHC24
MUC4
HUS1B
PLXNA1
FAM198A
FGFR1
ASUN
AHCTF1
RBMS3
ELAVL1
ZNF528
CASP8
CEACAM21
LRTOMT
CDH22
TMEM56
RAB18
PDZD11
TMPRSS9
POP4
EIF2B1
SP5
PROP1
TOMM70A
PCDHB4
COQ9
SENP8
SGIP1
SLC7A6
CRTAM
B3GALTL
TMEM212
SBNO1
AKIRIN1
MTO1
ARIH2
DUSP5
RNF207
UBE2E2
CEP57L1
FGF10
LPCAT2
DNAJC1
PIK3R1
SIRT5
AMIGO2
HSDL1
ZMYM2
STARD13
KLHL9
ZNF347
GOLGA7B
SCFD1
MYCT1
CNTNAP4
HSPB11
NIPSNAP3B
ZNF442
SPAG8
LPIN2
CENPM
OMA1
NEK10
FAM9B
HACE1
VASN
CACNA1B
VAC14
TXNDC17
DLST
SLC30A6
CCDC168
ASB4
KIAA1407
BIVM
PPBP
REN
KIF27
DKK4
TYW3
RORB
TMOD3
ATXN3L
KMT2A
LZTR1
ZNF33B
IGFBP6
BET1L
RIMS1
RSPH3
ZBTB46
MCM3AP
NDUFAF7
MTIF2
APBA2
MRPL53
DDX41
TMEM67
CHRM5
CHD9
CABYR
CD46
RSBN1L
HIST1H1B
KIAA1109
GLIPR1
ZNF226
MBLAC2
RPL12
CREG1
GGPS1
DIS3L2
ZNF729
DBX2
SCYL3
VAMP3
SETD9
ICA1
MAPK3
ABHD8
RAB3C
R3HDML
RBM3
LYRM5
ANKRD10
C11orf88
MAN2A2
PLCL1
ZNF660
NDUFB7
COQ10A
OCM
GATA6
TRIM23
RIN3
PVALB
CRABP2
JAKMIP3
FDX1
LPPR4
DNAH9
CCND3
SGK494
KLF8
C14orf119
PSME2
GDNF
SEMA4D
GPR123
TTC30A
ZBTB44
ATG2B
PRKAB1
AURKAIP1
PATE1
TRAT1
UBAP1
HELQ
COL16A1
RLTPR
ESF1
AQP3
FAM166A
RLN1
PAX1
KIF13A
CCDC108
THRAP3
PLA2G16
NDUFC2
NPC1

## Sheet: PharmMapper
BMP2
GATM
ALB
PLA2G2A
CA2
STS
SRC
ME2
ANG
APOA2
F2
CCBL1
B3GAT3
TTR
APCS
PSPH
ARF1
LTF
ADH5
PTPN1
AKR1B1
AURKA
EEA1
LCN2
RNASEL
GSTP1
SNRPA
PNPO
FABP4
CSNK2A1
ICAM2
MAPK10
OTC
METAP2
HCK
CPB1
CTSD
GALE
GBA
BCAT2
CA12
KIF5C
FAP
THRB
DDX6
LDHB
AKR1C2
PPIA
GC
PPARG
PDE4D
PRDX5
PDE4B
ITGAL
HSD17B11
CTSV
CHEK1
CCL24
CASP7
TGFBR2
PNP
BCHE
DHFR
CDK2
ACE2
MTAP
PLG
AMY1B
TYMS
NR1I3
CA1
C8G
EGFR
RTN4R
QPCT
MIF
HMGCR
KIF11
RNASE3
MAPKAPK2
FABP5
CASP3
IMPDH2
ENSG00000244255
NR1H2
TPI1
PGR
FCAR
METAP1
MAPK1
MAPK8
LGALS7B
HSD17B1
MMP3
GSK3B
CMA1
PCK1
FGF1
CHIT1
TREM1
AKR1C3
C1S
IGF1R
TGM3
AHCY
CTSB
FABP3
ACPP
MMP13
GSR
MAOB
PAH
NOS3
PLAU
CLC
F7
MAPK14
BLVRB
LSS
ESR1
ADH1B
AR
SULT2A1
HNF4G
BMP7
NMNAT1
HDAC8
BAG1
DHODH
SHBG
TYMP
FABP7
CES1
NR3C2
REG1A
CFD
PPP5C
CCNA2
MMP8
BACE1
PYGL
FNTA
EPHB4
ARSA
HAGH
HSD11B1
HSPA8
PDPK1
TTPA
UMPS
TNNC1
RXRA
PTPN11
PDE3B
ANXA5
EPHA2
AMD1
TGFBR1
IMPDH1
FGFR1
ALAD
CTSS
PDHB
AGXT
AZGP1
CRAT
SEC14L2
PSAP
CDA
PLEKHA4
MTHFD1
SORD
ESRRG
CSNK1G2
ALDH2
GSTT2B
CYP2C8
TRAPPC3
PPCDC
INSR
SERPINA1
C1R
KIT
ACE
GSTA1
CRABP2
RORA
F10
RNASE2
TNK2
ABO
CTSK
GART
REN
GPI
TPSB2
KDR
EPHX2
DPEP1
PARP1
ISG20
PCP4
CDC42
PLK1
CYP2C9
ADK
GALK1
HSP90AA1
MDM2
PPARA
PDE5A
ATOX1
MMP12
HK1
NR1H4
CDK7
DTYMK
MME
HPGDS
OAT
DUSP6
ADAMTS17
ALDOA
SELE
GCDH
FOLH1
THRA
CTSG
UCK2
CCNT1
LYZ
ST14
MET
CAT
AKR1C1
DPP4
ESR2
LTA4H
SOD2
PGF
RAB11A
DAPK1
ADH1C
CBR1
SYK
LGALS2
AMY2A
PITPNA
PNMT
NCS1
DCK
ATIC
ITK
IMPA2
RARG
ENSG00000259288
RAC2
FKBP1A
ARF4
WAS
GSTM1
SRR
BST1
MMP2
RBP4
FABP6
MMP7
NNT
PKIA
FGFR2
ARHGAP1
SELP
ARL5A
GNPDA2
RAC1
RAB5A
SULT2B1
GRB2
MAPK12
HADH
IL2
GLO1

## Sheet: STITCH
HSD11B1
HSD11B2
TLR2
GJA1
ENO2
PPARGC1A
SRC
NOS1
GSK3B
GSK3A
HSD11B1L
HSD17B1
NOS3
NOS2
DHRS7B
DHRS7C
RDH8
ENSP00000470087
GPER1
HSDL2
POR
MTRR
DECR2
RDH11
RDH14
DHRS3
DHRS13
DHRS2
CBR4
DHRS4
DHRS1
HPGD
BDH2
DHRS12
PECR
DECR1
HSD17B14
CBR3
HSD17B13
DHRS4L2
RDH13
RDH10
RDH12
C2orf81
CBR1
SDR16C5
DHRSX
HSD17B8
HSD17B11
GJA9

## Sheet: Swiss
HSD11B2
HSD11B1
BCL2L1
GLI1
MMP9
JUN
AR
STAT3
MMP2
MMP12
PSEN2
HTR2B
ADRA2A
ADRA2C
ADRA2B
DRD1
DRD2
ADRA1D
HTR2A
HTR2C
ADRA1A
DRD3
CYP2D6
HTR6
HTR1B
NR3C1
PTGER4
PTGER2
IL2
PPM1B
PPP2R5A
TYMS
PTPN1
PPM1A
CASP3
PTGER1
PTGFR
GLRA1
GLRA2
FDFT1
PTAFR
ACE
GART
TBXAS1
PTPA
CASP7
GRB2
CASP8
PRKCA
CASP6
CYP17A1
PTGIR
ZAP70
LTA4H
BACE2
PTGER3
PTGDR
TLR9
CASR
DNMT3B
DOT1L
RRM1
LIPC
LTB4R
LIPG
ITGA2B
PTGS2
F2RL1
ADRB1
HLA-A
SIRT1
S1PR3
S1PR1
PRKCD
PRKCB
PRKCH
PRKCQ
KEAP1
PTPN22
F2
PTPRC
GLO1
CD22
FGF1
IDO1
ADRB2
ADRB3
CASP1
SQLE
SRC
SERPINA6
ITGAV
ACLY
DNMT1
KCNA3
RORC
ATP1A1
METAP2
GLS
S1PR5
