# Supplementary material for: Glycyrrhizic Acid for COVID-19: Findings of Targeting Pivotal Inflammatory Pathways Triggered by SARS-CoV-2
Source: Front Pharmacol. 2021 Jun 9;12:631206. doi: 10.3389/fphar.2021.631206 (PMC8223069; doi:10.3389/fphar.2021.631206)
Supplement: SUPPLEMENTARY TABLE 2 — KEGG pathways enrichment result of GA targets. [file Table2.xls]

## Sheet: ClueGO Results
GOID	GOTerm	Ontology Source	Term PValue	Term PValue Corrected with Bonferroni step down	Group PValue	Group PValue Corrected with Bonferroni step down	GOLevels	GOGroups	% Associated Genes	Nr. Genes	Associated Genes Found
KEGG:00140	Steroid hormone biosynthesis	KEGG_08.05.2020	1.83105e-05	0.00401	1.83105e-05	0.000146484	[-1]	Group00	26.2295	16	[AKR1C1, AKR1C2, AKR1C3, CYP11B1, CYP17A1, CYP1A2, CYP2E1, HSD11B1, HSD11B1L, HSD11B2, HSD17B1, HSD17B8, HSD3B2, LRTOMT, STS, SULT2B1]
KEGG:00590	Arachidonic acid metabolism	KEGG_08.05.2020	2.83813e-05	0.00610197	2.83813e-05	0.000170288	[-1]	Group01	25.3968	16	[AKR1C3, CBR1, CBR3, CYP2C8, CYP2C9, CYP2E1, CYP4A11, EPHX2, HPGDS, LTA4H, PLA2G2A, PLA2G3, PLA2G5, PLAAT3, PTGS2, TBXAS1]
KEGG:04923	Regulation of lipolysis in adipocytes	KEGG_08.05.2020	0.00010741	0.0221265	0.00010741	0.00042964	[-1]	Group02	25	14	[ADRB1, ADRB2, ADRB3, FABP4, INS, INSR, LIPE, PDE3B, PIK3R1, PLAAT3, PRKACG, PRKG2, PTGER3, PTGS2]
KEGG:04960	Aldosterone-regulated sodium reabsorption	KEGG_08.05.2020	2.01565e-05	0.00439411	2.01565e-05	0.000141095	[-1]	Group03	32.4324	12	[ATP1A1, HSD11B2, IGF1, INS, INSR, MAPK1, MAPK3, NR3C2, PDPK1, PIK3R1, PRKCA, PRKCB]
KEGG:05200	Pathways in cancer	KEGG_08.05.2020	1.46977e-07	3.36578e-05	1.46977e-07	1.61675e-06	[-1]	Group04	14.6893	78	[AR, BCL2L1, BMP2, CAMK2A, CASP3, CASP7, CASP8, CCNA2, CCND3, CDC42, CDK2, CDKN2A, CSF2RB, CUL1, DAPK1, EGFR, ESR1, ESR2, F2, FASLG, FGF1, FGF10, FGF16, FGF17, FGF18, FGFR1, FGFR2, FN1, GLI1, GRB2, GSK3B, GSTA1, GSTM1, GSTP1, GSTT2B, HGF, HSP90AA1, IGF1, IGF1R, IL2, IL4, IL7, IL7R, ITGA2B, ITGAV, JUN, KEAP1, KIT, LAMC2, MAPK1, MAPK10, MAPK3, MAPK8, MDM2, MET, MMP2, MMP9, NOS2, NOTCH3, NRAS, PGF, …
KEGG:04020	Calcium signaling pathway	KEGG_08.05.2020	1.23266e-05	0.00271186	1.23266e-05	0.00011094	[-1]	Group05	17.6166	34	[ADRA1A, ADRA1D, ADRB1, ADRB2, ADRB3, CACNA1B, CACNA1E, CAMK2A, CHRM2, CHRM5, DRD1, EGFR, HTR2A, HTR2B, HTR2C, HTR5A, HTR6, HTR7, ITPR2, NOS1, NOS2, NOS3, P2RX4, PLCE1, PRKACG, PRKCA, PRKCB, PTAFR, PTGER1, PTGER3, PTGFR, PTK2B, SLC25A4, TNNC1]
KEGG:04068	FoxO signaling pathway	KEGG_08.05.2020	2.20861e-09	5.14606e-07	2.20861e-09	3.53377e-08	[-1]	Group06	25.1908	33	[CAT, CDK2, CDKN2D, EGFR, FASLG, GRB2, IGF1, IGF1R, IL7R, INS, INSR, MAPK1, MAPK10, MAPK12, MAPK14, MAPK3, MAPK8, MDM2, NRAS, PCK1, PDPK1, PIK3R1, PLK1, PRKAB1, RAG1, S1PR1, S1PR4, SIRT1, SLC2A4, SOD2, STAT3, TGFBR1, TGFBR2]
KEGG:04080	Neuroactive ligand-receptor interaction	KEGG_08.05.2020	7.64146e-08	1.75753e-05	7.64146e-08	9.16975e-07	[-1]	Group07	16.7647	57	[ADRA1A, ADRA1D, ADRA2A, ADRA2B, ADRA2C, ADRB1, ADRB2, ADRB3, CHRM2, CHRM5, CNR1, CTSG, DRD1, DRD2, DRD3, F2, F2RL1, GALR2, GH1, GH2, GHRH, GLRA1, GLRA2, HCRT, HTR1B, HTR2A, HTR2B, HTR2C, HTR5A, HTR6, HTR7, LTB4R, NPFF, NPFFR1, NPY2R, NR3C1, P2RX4, P2RY10, PDYN, PLG, PTAFR, PTGDR, PTGER1, PTGER2, PTGER3, PTGER4, PTGFR, PTGIR, RLN1, S1PR1, S1PR3, S1PR4, S1PR5, THRA, THRB, VIP, VIPR2]
KEGG:04520	Adherens junction	KEGG_08.05.2020	3.67038e-05	0.0077812	3.67038e-05	0.000183519	[-1]	Group08	23.9437	17	[CDC42, CSNK2A1, EGFR, FGFR1, IGF1R, INSR, MAP3K7, MAPK1, MAPK3, MET, PTPN1, RAC1, RAC2, SRC, TGFBR1, TGFBR2, WAS]
KEGG:04610	Complement and coagulation cascades	KEGG_08.05.2020	0.00012304	0.024854	0.00012304	0.000369119	[-1]	Group09	21.1765	18	[C1R, C1S, C8B, C8G, CD46, CFB, CFD, CFH, CR1, F10, F2, F7, MBL2, PLAU, PLG, SERPINA1, SERPINB2, VWF]
KEGG:00830	Retinol metabolism	KEGG_08.05.2020	0.000233882	0.0465426	0.000233882	0.000233882	[-1]	Group10	22.3881	15	[ADH1B, ADH1C, ADH5, CYP1A2, CYP2C8, CYP2C9, CYP4A11, DHRS3, DHRS4, DHRS4L2, RDH10, RDH11, RDH12, RDH8, SDR16C5]
KEGG:04919	Thyroid hormone signaling pathway	KEGG_08.05.2020	0.000230956	0.0461911	0.000230956	0.000461911	[-1]	Group11	18.4874	22	[ATP1A1, ESR1, GSK3B, ITGAV, MAPK1, MAPK3, MDM2, MED16, MED24, NOTCH3, NRAS, PDPK1, PIK3R1, PLCE1, PRKACG, PRKCA, PRKCB, RXRA, SRC, THRA, THRB, TSC2]
KEGG:00980	Metabolism of xenobiotics by cytochrome P450	KEGG_08.05.2020	3.08386e-05	0.00656863	4.88455e-06	4.88455e-05	[-1]	Group12	23.3766	18	[ADH1B, ADH1C, ADH5, AKR1C1, CBR1, CBR3, CYP1A2, CYP2C9, CYP2D6, CYP2E1, GSTA1, GSTM1, GSTP1, GSTT2B, HPGDS, HSD11B1, HSD11B1L, SULT2A1]
KEGG:05204	Chemical carcinogenesis	KEGG_08.05.2020	2.56197e-05	0.00553385	4.88455e-06	4.88455e-05	[-1]	Group12	22.8916	19	[ADH1B, ADH1C, ADH5, AKR1C2, CBR1, CYP1A2, CYP2C8, CYP2C9, CYP2E1, GSTA1, GSTM1, GSTP1, GSTT2B, HPGDS, HSD11B1, HSD11B1L, KYAT1, PTGS2, SULT2A1]
KEGG:04540	Gap junction	KEGG_08.05.2020	6.07523e-05	0.0126365	3.20581e-08	4.16755e-07	[-1]	Group13	21.5909	19	[ADRB1, DRD1, DRD2, EGFR, GJA1, GRB2, HTR2A, HTR2B, HTR2C, ITPR2, MAPK1, MAPK3, NRAS, PRKACG, PRKCA, PRKCB, PRKG2, SRC, TUBAL3]
KEGG:04726	Serotonergic synapse	KEGG_08.05.2020	3.8593e-05	0.00814313	3.20581e-08	4.16755e-07	[-1]	Group13	20	23	[CACNA1B, CASP3, CYP2C8, CYP2C9, CYP2D6, HTR1B, HTR2A, HTR2B, HTR2C, HTR5A, HTR6, HTR7, ITPR2, MAOB, MAPK1, MAPK3, NRAS, PRKACG, PRKCA, PRKCB, PTGS2, SLC18A1, SLC6A4]
KEGG:04912	GnRH signaling pathway	KEGG_08.05.2020	1.21672e-05	0.00268894	3.20581e-08	4.16755e-07	[-1]	Group13	22.5806	21	[CAMK2A, CDC42, EGFR, GRB2, ITPR2, JUN, MAP3K4, MAPK1, MAPK10, MAPK12, MAPK14, MAPK3, MAPK8, MMP2, NRAS, PRKACG, PRKCA, PRKCB, PRKCD, PTK2B, SRC]
KEGG:04014	Ras signaling pathway	KEGG_08.05.2020	2.41877e-08	5.58735e-06	1.26911e-08	1.77675e-07	[-1]	Group14	19.3966	45	[BCL2L1, CDC42, EGFR, EPHA2, FASLG, FGF1, FGF10, FGF16, FGF17, FGF18, FGFR1, FGFR2, GRB2, HGF, HTR7, IGF1, IGF1R, INS, INSR, KDR, KIT, MAPK1, MAPK10, MAPK3, MAPK8, MET, NRAS, NTF3, NTRK2, PAK2, PGF, PIK3R1, PLA2G2A, PLA2G3, PLA2G5, PLAAT3, PLCE1, PRKACG, PRKCA, PRKCB, PTPN11, RAB5A, RAC1, RAC2, ZAP70]
KEGG:04015	Rap1 signaling pathway	KEGG_08.05.2020	2.03132e-06	0.000459078	1.26911e-08	1.77675e-07	[-1]	Group14	18.0952	38	[CDC42, CNR1, DRD2, EGFR, ENAH, EPHA2, FGF1, FGF10, FGF16, FGF17, FGF18, FGFR1, FGFR2, HGF, IGF1, IGF1R, INS, INSR, ITGA2B, ITGAL, KDR, KIT, MAGI2, MAPK1, MAPK12, MAPK14, MAPK3, MET, NRAS, PGF, PIK3R1, PLCE1, PRKCA, PRKCB, RAC1, RAC2, RAPGEF2, SRC]
KEGG:05215	Prostate cancer	KEGG_08.05.2020	2.41125e-05	0.00523242	1.26911e-08	1.77675e-07	[-1]	Group14	21.6495	21	[AR, CDK2, EGFR, FGFR1, FGFR2, GRB2, GSK3B, GSTP1, HSP90AA1, IGF1, IGF1R, INS, MAPK1, MAPK3, MDM2, MMP3, MMP9, NRAS, PDPK1, PIK3R1, PLAU]
KEGG:05218	Melanoma	KEGG_08.05.2020	4.44994e-05	0.00934487	1.26911e-08	1.77675e-07	[-1]	Group14	23.6111	17	[CDKN2A, EGFR, FGF1, FGF10, FGF16, FGF17, FGF18, FGFR1, HGF, IGF1, IGF1R, MAPK1, MAPK3, MDM2, MET, NRAS, PIK3R1]
KEGG:04152	AMPK signaling pathway	KEGG_08.05.2020	0.00011404	0.0232641	1.00958e-08	1.51437e-07	[-1]	Group15	19.1667	23	[ACACB, ADRA1A, CCNA2, CFTR, ELAVL1, HMGCR, IGF1, IGF1R, INS, INSR, LIPE, MAP3K7, PCK1, PDPK1, PIK3R1, PPARG, PPARGC1A, PPP2CB, PPP2R5A, PRKAB1, SIRT1, SLC2A4, TSC2]
KEGG:04910	Insulin signaling pathway	KEGG_08.05.2020	0.000120514	0.0244643	1.00958e-08	1.51437e-07	[-1]	Group15	17.9856	25	[ACACB, GRB2, GSK3B, HK1, INPP5J, INS, INSR, LIPE, MAPK1, MAPK10, MAPK3, MAPK8, NRAS, PCK1, PDE3B, PDPK1, PIK3R1, PPARGC1A, PRKAB1, PRKACG, PTPN1, PYGL, SLC2A4, SOCS3, TSC2]
KEGG:04917	Prolactin signaling pathway	KEGG_08.05.2020	3.01427e-05	0.00645055	1.00958e-08	1.51437e-07	[-1]	Group15	24.2857	17	[CYP17A1, ESR1, ESR2, GRB2, GSK3B, INS, MAPK1, MAPK10, MAPK12, MAPK14, MAPK3, MAPK8, NRAS, PIK3R1, SOCS3, SRC, STAT3]
KEGG:04930	Type II diabetes mellitus	KEGG_08.05.2020	4.75389e-05	0.00993563	1.00958e-08	1.51437e-07	[-1]	Group15	28.2609	13	[CACNA1B, CACNA1E, HK1, INS, INSR, MAPK1, MAPK10, MAPK3, MAPK8, PIK3R1, PRKCD, SLC2A4, SOCS3]
KEGG:04931	Insulin resistance	KEGG_08.05.2020	3.95893e-06	0.00089076	1.00958e-08	1.51437e-07	[-1]	Group15	22.2222	24	[ACACB, GSK3B, INS, INSR, MAPK10, MAPK8, NOS3, NR1H2, PCK1, PDPK1, PIK3R1, PPARA, PPARGC1A, PRKAB1, PRKCB, PRKCD, PRKCQ, PTPA, PTPN1, PTPN11, PYGL, SLC2A4, SOCS3, STAT3]
KEGG:04010	MAPK signaling pathway	KEGG_08.05.2020	2.7792e-10	6.50332e-08	8.14921e-10	1.38537e-08	[-1]	Group16	19.3878	57	[CACNA1B, CACNA1E, CACNB1, CACNB2, CACNG2, CASP3, CDC42, DUSP5, DUSP6, EGFR, EPHA2, FASLG, FGF1, FGF10, FGF16, FGF17, FGF18, FGFR1, FGFR2, GRB2, HGF, HSPA8, IGF1, IGF1R, INS, INSR, JUN, KDR, KIT, MAP3K4, MAP3K7, MAP4K4, MAPK1, MAPK10, MAPK12, MAPK14, MAPK3, MAPK8, MAPKAPK2, MET, NRAS, NTF3, NTRK2, PAK2, PGF, PPM1A, PPM1B, PPP5C, PRKACG, PRKCA, PRKCB, RAC1, RAC2, RAPGEF2, TAOK3, TGFBR1, TGFBR2]
KEGG:04014	Ras signaling pathway	KEGG_08.05.2020	2.41877e-08	5.58735e-06	8.14921e-10	1.38537e-08	[-1]	Group16	19.3966	45	[BCL2L1, CDC42, EGFR, EPHA2, FASLG, FGF1, FGF10, FGF16, FGF17, FGF18, FGFR1, FGFR2, GRB2, HGF, HTR7, IGF1, IGF1R, INS, INSR, KDR, KIT, MAPK1, MAPK10, MAPK3, MAPK8, MET, NRAS, NTF3, NTRK2, PAK2, PGF, PIK3R1, PLA2G2A, PLA2G3, PLA2G5, PLAAT3, PLCE1, PRKACG, PRKCA, PRKCB, PTPN11, RAB5A, RAC1, RAC2, ZAP70]
KEGG:04015	Rap1 signaling pathway	KEGG_08.05.2020	2.03132e-06	0.000459078	8.14921e-10	1.38537e-08	[-1]	Group16	18.0952	38	[CDC42, CNR1, DRD2, EGFR, ENAH, EPHA2, FGF1, FGF10, FGF16, FGF17, FGF18, FGFR1, FGFR2, HGF, IGF1, IGF1R, INS, INSR, ITGA2B, ITGAL, KDR, KIT, MAGI2, MAPK1, MAPK12, MAPK14, MAPK3, MET, NRAS, PGF, PIK3R1, PLCE1, PRKCA, PRKCB, RAC1, RAC2, RAPGEF2, SRC]
KEGG:04151	PI3K-Akt signaling pathway	KEGG_08.05.2020	1.06138e-08	2.4624e-06	8.14921e-10	1.38537e-08	[-1]	Group16	17.2316	61	[BCL2L1, CCND3, CDK2, CHRM2, COL6A5, COMP, EGFR, EPHA2, FASLG, FGF1, FGF10, FGF16, FGF17, FGF18, FGFR1, FGFR2, FN1, GH1, GH2, GRB2, GSK3B, HGF, HSP90AA1, IGF1, IGF1R, IL2, IL4, IL7, IL7R, INS, INSR, ITGA2B, ITGAV, KDR, KIT, LAMC2, MAGI2, MAPK1, MAPK3, MDM2, MET, NOS3, NRAS, NTF3, NTRK2, PCK1, PDPK1, PGF, PIK3AP1, PIK3R1, PKN2, PPP2CB, PPP2R5A, PRKCA, RAC1, RXRA, SYK, TLR2, TSC2, VWF, YWHAE]
KEGG:04370	VEGF signaling pathway	KEGG_08.05.2020	1.15471e-05	0.002575	8.14921e-10	1.38537e-08	[-1]	Group16	27.1186	16	[CDC42, KDR, MAPK1, MAPK12, MAPK14, MAPK3, MAPKAPK2, NOS3, NRAS, PIK3R1, PRKCA, PRKCB, PTGS2, RAC1, RAC2, SRC]
KEGG:05205	Proteoglycans in cancer	KEGG_08.05.2020	1.39505e-06	0.000316677	8.14921e-10	1.38537e-08	[-1]	Group16	18.5366	38	[ANK1, CAMK2A, CASP3, CDC42, EGFR, ESR1, FASLG, FGFR1, FN1, GRB2, HGF, IGF1, IGF1R, ITGAV, ITPR2, KDR, MAPK1, MAPK12, MAPK14, MAPK3, MDM2, MET, MMP2, MMP9, NRAS, PDPK1, PIK3R1, PLAU, PLCE1, PRKACG, PRKCA, PRKCB, PTPN11, RAC1, SRC, STAT3, TIMP3, TLR2]
KEGG:05218	Melanoma	KEGG_08.05.2020	4.44994e-05	0.00934487	8.14921e-10	1.38537e-08	[-1]	Group16	23.6111	17	[CDKN2A, EGFR, FGF1, FGF10, FGF16, FGF17, FGF18, FGFR1, HGF, IGF1, IGF1R, MAPK1, MAPK3, MDM2, MET, NRAS, PIK3R1]
KEGG:04015	Rap1 signaling pathway	KEGG_08.05.2020	2.03132e-06	0.000459078	1.318e-13	2.3724e-12	[-1]	Group17	18.0952	38	[CDC42, CNR1, DRD2, EGFR, ENAH, EPHA2, FGF1, FGF10, FGF16, FGF17, FGF18, FGFR1, FGFR2, HGF, IGF1, IGF1R, INS, INSR, ITGA2B, ITGAL, KDR, KIT, MAGI2, MAPK1, MAPK12, MAPK14, MAPK3, MET, NRAS, PGF, PIK3R1, PLCE1, PRKCA, PRKCB, RAC1, RAC2, RAPGEF2, SRC]
KEGG:04071	Sphingolipid signaling pathway	KEGG_08.05.2020	0.000230956	0.0461911	1.318e-13	2.3724e-12	[-1]	Group17	18.4874	22	[CTSD, MAPK1, MAPK10, MAPK12, MAPK14, MAPK3, MAPK8, NOS3, NRAS, PDPK1, PIK3R1, PPP2CB, PPP2R5A, PRKCA, PRKCB, RAC1, RAC2, S1PR1, S1PR3, S1PR4, S1PR5, SPTLC3]
KEGG:04370	VEGF signaling pathway	KEGG_08.05.2020	1.15471e-05	0.002575	1.318e-13	2.3724e-12	[-1]	Group17	27.1186	16	[CDC42, KDR, MAPK1, MAPK12, MAPK14, MAPK3, MAPKAPK2, NOS3, NRAS, PIK3R1, PRKCA, PRKCB, PTGS2, RAC1, RAC2, SRC]
KEGG:04540	Gap junction	KEGG_08.05.2020	6.07523e-05	0.0126365	1.318e-13	2.3724e-12	[-1]	Group17	21.5909	19	[ADRB1, DRD1, DRD2, EGFR, GJA1, GRB2, HTR2A, HTR2B, HTR2C, ITPR2, MAPK1, MAPK3, NRAS, PRKACG, PRKCA, PRKCB, PRKG2, SRC, TUBAL3]
KEGG:04625	C-type lectin receptor signaling pathway	KEGG_08.05.2020	7.18189e-05	0.0148665	1.318e-13	2.3724e-12	[-1]	Group17	20.1923	21	[CASP1, CASP8, CLEC1B, IL2, ITPR2, JUN, MAPK1, MAPK10, MAPK12, MAPK14, MAPK3, MAPK8, MAPKAPK2, MDM2, NRAS, PIK3R1, PRKCD, PTGS2, PTPN11, SRC, SYK]
KEGG:04657	IL-17 signaling pathway	KEGG_08.05.2020	0.000154817	0.0311182	1.318e-13	2.3724e-12	[-1]	Group17	20.2128	19	[CASP3, CASP8, ELAVL1, GSK3B, HSP90AA1, IL4, JUN, LCN2, MAP3K7, MAPK1, MAPK10, MAPK12, MAPK14, MAPK3, MAPK8, MMP13, MMP3, MMP9, PTGS2]
KEGG:04660	T cell receptor signaling pathway	KEGG_08.05.2020	6.84303e-06	0.00153284	1.318e-13	2.3724e-12	[-1]	Group17	22.1154	23	[CD3D, CDC42, GRB2, GSK3B, ICOS, IL2, IL4, ITK, JUN, MAP3K7, MAPK1, MAPK10, MAPK12, MAPK14, MAPK3, MAPK8, NRAS, PAK2, PDPK1, PIK3R1, PRKCQ, PTPRC, ZAP70]
KEGG:04722	Neurotrophin signaling pathway	KEGG_08.05.2020	0.000107508	0.0220392	1.318e-13	2.3724e-12	[-1]	Group17	19.3277	23	[CAMK2A, CDC42, FASLG, GRB2, GSK3B, JUN, MAPK1, MAPK10, MAPK12, MAPK14, MAPK3, MAPK8, MAPKAPK2, NRAS, NTF3, NTRK2, PDPK1, PIK3R1, PRKCD, PSEN2, PTPN11, RAC1, YWHAE]
KEGG:04750	Inflammatory mediator regulation of TRP channels	KEGG_08.05.2020	1.18217e-05	0.00262442	1.318e-13	2.3724e-12	[-1]	Group17	22	22	[CAMK2A, CYP4A11, F2RL1, HTR2A, HTR2B, HTR2C, IGF1, ITPR2, MAPK10, MAPK12, MAPK14, MAPK8, PIK3R1, PRKACG, PRKCA, PRKCB, PRKCD, PRKCH, PRKCQ, PTGER2, PTGER4, SRC]
KEGG:04910	Insulin signaling pathway	KEGG_08.05.2020	0.000120514	0.0244643	1.318e-13	2.3724e-12	[-1]	Group17	17.9856	25	[ACACB, GRB2, GSK3B, HK1, INPP5J, INS, INSR, LIPE, MAPK1, MAPK10, MAPK3, MAPK8, NRAS, PCK1, PDE3B, PDPK1, PIK3R1, PPARGC1A, PRKAB1, PRKACG, PTPN1, PYGL, SLC2A4, SOCS3, TSC2]
KEGG:04912	GnRH signaling pathway	KEGG_08.05.2020	1.21672e-05	0.00268894	1.318e-13	2.3724e-12	[-1]	Group17	22.5806	21	[CAMK2A, CDC42, EGFR, GRB2, ITPR2, JUN, MAP3K4, MAPK1, MAPK10, MAPK12, MAPK14, MAPK3, MAPK8, MMP2, NRAS, PRKACG, PRKCA, PRKCB, PRKCD, PTK2B, SRC]
KEGG:04917	Prolactin signaling pathway	KEGG_08.05.2020	3.01427e-05	0.00645055	1.318e-13	2.3724e-12	[-1]	Group17	24.2857	17	[CYP17A1, ESR1, ESR2, GRB2, GSK3B, INS, MAPK1, MAPK10, MAPK12, MAPK14, MAPK3, MAPK8, NRAS, PIK3R1, SOCS3, SRC, STAT3]
KEGG:04930	Type II diabetes mellitus	KEGG_08.05.2020	4.75389e-05	0.00993563	1.318e-13	2.3724e-12	[-1]	Group17	28.2609	13	[CACNA1B, CACNA1E, HK1, INS, INSR, MAPK1, MAPK10, MAPK3, MAPK8, PIK3R1, PRKCD, SLC2A4, SOCS3]
KEGG:04933	AGE-RAGE signaling pathway in diabetic complications	KEGG_08.05.2020	9.13298e-07	0.000208232	1.318e-13	2.3724e-12	[-1]	Group17	24	24	[CASP3, CDC42, FN1, ICAM1, JUN, MAPK1, MAPK10, MAPK12, MAPK14, MAPK3, MAPK8, MMP2, NOS3, NRAS, PIK3R1, PLCE1, PRKCA, PRKCB, PRKCD, RAC1, SELE, STAT3, TGFBR1, TGFBR2]
KEGG:05205	Proteoglycans in cancer	KEGG_08.05.2020	1.39505e-06	0.000316677	1.318e-13	2.3724e-12	[-1]	Group17	18.5366	38	[ANK1, CAMK2A, CASP3, CDC42, EGFR, ESR1, FASLG, FGFR1, FN1, GRB2, HGF, IGF1, IGF1R, ITGAV, ITPR2, KDR, MAPK1, MAPK12, MAPK14, MAPK3, MDM2, MET, MMP2, MMP9, NRAS, PDPK1, PIK3R1, PLAU, PLCE1, PRKACG, PRKCA, PRKCB, PTPN11, RAC1, SRC, STAT3, TIMP3, TLR2]
