# Supplementary material for: Glycyrrhizic Acid for COVID-19: Findings of Targeting Pivotal Inflammatory Pathways Triggered by SARS-CoV-2
Source: Front Pharmacol. 2021 Jun 9;12:631206. doi: 10.3389/fphar.2021.631206 (PMC8223069; doi:10.3389/fphar.2021.631206)
Supplement: SUPPLEMENTARY TABLE 3 — WikiPathways enrichment result of GA targets. [file Table5.xls]

## Sheet: Sheet1
Index	Name	P-value	Adjusted p-value	Odds Ratio	Combined score
WikiPathways 2019 Human
1	IL1 and megakaryocytes in obesity WP2865	5.478e-07	0.0002586	178.57	2574.52
2	Mammary gland development pathway - Involution (Stage 4 of 4) WP2815	2.041e-05	0.004817	285.71	3085.58
3	Human Complement System WP2806	3.872e-05	0.006092	44.18	448.85
4	Platelet-mediated interactions with vascular and circulating cells WP4462	6.151e-05	0.007258	168.07	1629.63
5	Matrix Metalloproteinases WP129	0.0001957	0.01848	95.24	813.22
6	Photodynamic therapy-induced NF-kB survival signaling WP3617	0.0002672	0.02102	81.63	671.64
7	Type II interferon signaling (IFNG) WP619	0.0002988	0.02015	77.22	626.69
8	Bladder Cancer WP2828	0.0003496	0.02062	71.43	568.49
9	Interleukin-11 Signaling Pathway WP2332	0.0004233	0.0222	64.94	504.38
10	Vitamin B12 Metabolism WP1533	0.0005468	0.02581	57.14	429.23
KEGG 2019 Human
1	TNF signaling pathway	5.638e-05	0.01736	38.96	381.17
2	Huntington disease	0.0002978	0.04585	22.21	180.29
3	Bladder cancer	0.0003673	0.03771	69.69	551.17
4	Malaria	0.0005251	0.04043	58.31	440.34
5	Staphylococcus aureus infection	0.00101	0.06219	42.02	289.84
6	Adipocytokine signaling pathway	0.001039	0.05335	41.41	284.44
7	Rheumatoid arthritis	0.001798	0.07912	31.4	198.46
8	IL-17 signaling pathway	0.001877	0.07226	30.72	192.88
9	Amoebiasis	0.001998	0.06839	29.76	184.98
10	Longevity regulating pathway	0.002252	0.06936	28.01	170.76
Reactome 2016
1	Activation of Matrix Metalloproteinases Homo sapiens R-HSA-1592389	0.000223	0.3412	89.29	750.75
2	Collagen degradation Homo sapiens R-HSA-1442490	0.0003322	0.2541	73.26	586.79
3	Assembly of collagen fibrils and other multimeric structures Homo sapiens R-HSA-2022090	0.0006377	0.3252	52.91	389.29
4	Extracellular matrix organization Homo sapiens R-HSA-1474244	0.000909	0.3477	15.14	106.06
5	Collagen formation Homo sapiens R-HSA-1474290	0.001571	0.4808	33.61	217
6	Interferon gamma signaling Homo sapiens R-HSA-877300	0.001877	0.4786	30.72	192.88
7	Degradation of the extracellular matrix Homo sapiens R-HSA-1474228	0.002429	0.5309	26.95	162.27
8	Activation of C3 and C5 Homo sapiens R-HSA-174577	0.004193	0.8019	238.1	1303.41
9	NR1D1 (REV-ERBA) represses gene expression Homo sapiens R-HSA-1368071	0.005587	0.9498	178.57	926.3
10	Pyrimidine salvage reactions Homo sapiens R-HSA-73614	0.006284	0.9614	158.73	804.73
BioCarta 2016
1	Inhibition of Matrix Metalloproteinases Homo sapiens h reckPathway	0.005587	1	178.57	926.3
2	Role of PPAR-gamma Coactivators in Obesity and Thermogenesis Homo sapiens h ppargPathway	0.006284	0.7446	158.73	804.73
3	IL22 Soluble Receptor Signaling Pathway Homo sapiens h il22bppathway	0.007675	0.4547	129.87	632.44
4	Cardiac Protection Against ROS Homo sapiens h flumazenilPathway	0.007675	0.6063	129.87	632.44
5	Erythropoietin mediated neuroprotection through NF-kB Homo sapiens h eponfkbPathway	0.009064	0.4297	109.89	516.86
6	The IGF-1 Receptor and Longevity Homo sapiens h longevityPathway	0.01115	0.4402	89.29	401.49
7	Regulation of PGC-1a Homo sapiens h pgc1aPathway	0.01391	0.4711	71.43	305.35
8	NFkB activation by Nontypeable Hemophilus influenzae Homo sapiens h nthiPathway	0.02012	0.5959	49.26	192.43
9	Toll-Like Receptor Pathway Homo sapiens h tollPathway	0.02423	0.6381	40.82	151.84
10	IL-2 Receptor Beta Chain in T cell Activation Homo sapiens h il2rbPathway	0.03377	0.8003	29.15	98.78
GP Biological Process 2018
1	regulation of fatty acid oxidation (GO:0046320)	3.533e-05	0.1803	219.78	2252.89
2	cellular response to oxidative stress (GO:0034599)	6.437e-05	0.1642	37.27	359.66
3	mitochondrion organization (GO:0007005)	0.0001945	0.3309	25.66	219.29
4	negative regulation of apoptotic process (GO:0043066)	0.0002818	0.3595	11.78	96.31
5	extracellular matrix organization (GO:0030198)	0.0004913	0.5014	18.71	142.58
6	cytokine-mediated signaling pathway (GO:0019221)	0.0007723	0.6568	9.03	64.69
7	response to reactive oxygen species (GO:0000302)	0.0007869	0.5737	47.62	340.35
8	cellular response to oxygen-containing compound (GO:1901701)	0.0008278	0.528	15.64	111
9	negative regulation of intrinsic apoptotic signaling pathway (GO:2001243)	0.00084	0.4763	46.08	326.36
10	negative regulation of neuron apoptotic process (GO:0043524)	0.0008672	0.4425	45.35	319.74
GO Cellular Component 2018
1	DNA-directed RNA polymerase II, core complex (GO:0005665)	0.01184	1	84.03	372.81
2	mitochondrial matrix (GO:0005759)	0.01904	1	9.28	36.75
3	mitochondrion (GO:0005739)	0.03206	1	4.18	14.37
4	nuclear DNA-directed RNA polymerase complex (GO:0055029)	0.0358	1	27.47	91.48
5	tertiary granule lumen (GO:1904724)	0.03783	1	25.97	85.06
6	mitochondrial envelope (GO:0005740)	0.04725	1	20.7	63.2
7	DNA-directed RNA polymerase II, holoenzyme (GO:0016591)	0.06121	1	15.87	44.34
8	mitochondrial outer membrane (GO:0005741)	0.07758	1	12.42	31.76
9	membrane raft (GO:0045121)	0.08018	1	12	30.29
10	ficolin-1-rich granule lumen (GO:1904813)	0.08277	1	11.61	28.94
GO Molecular Function 2018
1	serine-type endopeptidase activity (GO:0004252)	0.0003115	0.3586	21.87	176.54
2	serine-type peptidase activity (GO:0008236)	0.000437	0.2515	19.48	150.69
3	collagen binding (GO:0005518)	0.0005914	0.2269	54.95	408.41
4	metalloendopeptidase activity (GO:0004222)	0.0009229	0.2656	43.96	307.17
5	endopeptidase activity (GO:0004175)	0.001731	0.3985	12.11	76.98
6	metallopeptidase activity (GO:0008237)	0.002252	0.432	28.01	170.76
7	transition metal ion binding (GO:0046914)	0.002435	0.4005	10.74	64.64
8	phosphorylase activity (GO:0004645)	0.004193	0.6033	238.1	1303.41
9	primary amine oxidase activity (GO:0008131)	0.004193	0.5363	238.1	1303.41
10	Toll-like receptor binding (GO:0035325)	0.006284	0.7232	158.73	804.73
COVID-19 Related Gene Sets
1	Up-regulated by SARS-CoV-2 in NHBE from GSE147507	7.983e-14	1.636e-11	28.57	861.68
2	Up-regulated by SARS-CoV-2 in pancreatic organoids from GSE151803	1.726e-08	1.769e-06	20	357.5
3	Up-regulated by SARS-CoV-2 in Calu-3 24hr from GSE148729	5.93e-07	4.052e-05	17.18	246.29
4	SARS perturbation Up Genes airway epithelium (HAE) from GSE47961:GPL6480:6	4.526e-06	0.0002319	18.5	227.72
5	SARS-CoV perturbation Up Genes bronchial epithelial 2B4 from GSE17400:GPL570:6	5.517e-06	0.0002262	17.77	215.13
6	Up-regulated by SARS-CoV-1 in Calu-3 from GSE148729	1.559e-05	0.0005328	14.34	158.76
7	Up-regulated by SARS-COV-2 infection of Calu3 cells	1.59e-05	0.0004656	14.29	157.85
8	Up-regulated by SARS-CoV-2 0.2 MOI in A549 from GSE147507	1.59e-05	0.0004074	14.29	157.85
9	Up-regulated by SARS-CoV-2 2 MOI in A549 from GSE147507	1.59e-05	0.0003621	14.29	157.85
10	Up-regulated by SARS-CoV-2 2 MOI in Calu-3 from GSE147507	1.59e-05	0.0003259	14.29	157.85
