# Supplementary material for: Glycyrrhizic Acid for COVID-19: Findings of Targeting Pivotal Inflammatory Pathways Triggered by SARS-CoV-2
Source: Front Pharmacol. 2021 Jun 9;12:631206. doi: 10.3389/fphar.2021.631206 (PMC8223069; doi:10.3389/fphar.2021.631206)
Supplement: SUPPLEMENTARY TABLE 5 — Gene annotation of common targets. [file Table6.xlsx]

## Sheet: Sheet1
Pathway	Gene	Regulation	Pval	Qval
IL-1	ICAM1	UP	3.8e-15	1.4e-05
IL-1	SOD2	UP	4.6e-14	1.4e-05
IL-1	CFB	UP	9.6e-09	1.4e-05
JAK-STAT	ICAM1	UP	2.6e-18	1.6e-05
JAK-STAT	SOCS3	UP	3.7e-18	1.6e-05
PPAR	PDK4	UP	2e-26	1.3e-05
TLR	ICAM1	UP	1.8e-77	4.2e-07
TLR	SOCS3	UP	4.5e-48	4.2e-07
TLR	SOD2	UP	1.3e-41	4.2e-07
TNFa	ICAM1	UP	7.8e-27	1.1e-05
TNFa	CFB	UP	2.3e-18	1.1e-05
TNFa	SOD2	UP	4.5e-12	1.1e-05
Hippo	PDK4	DOWN	5.7e-06	0.0027
PPAR	SOCS3	DOWN	1.3e-07	3e-05
